# Supplementary material for: The commercially available STAT3 inhibitor 5,15-diphenylporphyrin (5,15-DPP) does not directly interact with STAT3 core residues 127–722
Source: BMC Res Notes. 2020 Jul 20;13:345. doi: 10.1186/s13104-020-05189-w (PMC7372768; doi:10.1186/s13104-020-05189-w)
Supplement: Supplementary file 1 — Additional file 1. Representative exported dataset of controls S3I-201 and 5,15-DPP from surface plasmon resonance spectroscopy screening experiment used to generate Fig. 2. Data for single concentration (80 μM) included are values collected at 30, 60 and 100 μL/min. Data for single concentration (100 μM) of 5, 15-DPP included at same flow rates. [file 13104_2020_5189_MOESM1_ESM.xlsx]

## Sheet: 80Um 30 60 100uLper min 5dpp
TIME	30 µL/min	60 µL/min	100 µL/min
0	-0.45	0.41	-1.52
0.9	6.69	0.76	0.36
1.8	-7.32	3.61	1.28
2.7	-10.64	-4.84	-8.3
3.6	-10.31	-11.51	-9.42
4.5	-11.91	-9.35	-11.3
5.4	-11.6	-9.95	-10.21
6.3	-10.45	-8.83	-9.22
7.2	-11.63	-7.37	-10.27
8.1	-10.29	-8.51	-7.8
9	-10.4	-10.1	-11.93
9.9	-10.61	-9.66	-9.56
10.8	-10.77	-9.45	-11.87
11.7	-11.68	-8.57	-9.49
12.6	-9.99	-11.25	-11.01
13.5	-10.51	-10.51	-11.63
14.4	-10.01	-9.51	-12.37
15.3	-12.22	-9.95	-11.14
16.2	-8.59	-12.05	-10.94
17.1	-12.28	-10.31	-10.34
18	-12.57	-12.54	-12.76
18.9	-8.87	-11.33	-13.02
19.8	-11.1	-12.09	-9.43
20.7	-12	-10.9	-11.48
21.6	-12.57	-8.4	-9.88
22.5	-10.98	-8.12	-13.28
23.4	-9.07	-8.47	-11.68
24.3	-10.41	-4.92	-9.61
25.2	-10.24	-13.29	-10.38
26.1	-9.28	-11.8	-10.73
33.3	-10.84	-11.22	-13.99
34.2	-11.8	-11.57	-13.2
35.1	-9.05	-12.17	-12.89
36	-10.79	-12.17	-13.64
36.9	-11.64	-12.14	-13.1
37.8	-12.44	-13.22	-13.78
38.7	-11.83	-13.78	-13.25
39.6	-10.67	-15.35	-14.25
40.5	-10.3	-11.38	-13.2
41.4	-10.89	-12.13	-11.76
42.3	-12.62	-13.19	-13.08
43.2	-9.45	-16.21	-12.65
44.1	-10.26	-14.89	-10.85
45	-12.83	-11.97	-11.1
45.9	-12.83	-12.69	-12.06
46.8	-9.14	-14.21	-8.88
47.7	-11.04	-12.86	-12.62
48.6	-12.4	-14.5	-12.91
49.5	-12	-14.87	-9.68
50.4	-11.83	-14.5	-14.27
51.3	-10.99	-14.86	-13.57
52.2	-9.99	-12.29	-9.78
53.1	-11.95	-15.51	-12.56
54	-10.61	-13.46	-14.64
54.9	-9.4	-15.06	-13.57
55.8	-10.35	-11.75	-12.72
56.7	-9.6	-14.6	-14.63
57.6	-13.53	-20.87	-13.8
58.5	-11.21	-23.98	-14.47
59.4	-12.19	-13.02	-14.75
60.3	-11.7	-0.27	-6.82
61.2	-10.68	-1.32	-1.39
62.1	-12.55	2.86	-3.71
63	-13.09	-1.09	-2.29
63.9	-11.03	-0.96	-3.53
64.8	-1.11	0.47	-4.08
65.7	-2.3	-1.01	-1.68
66.6	0.9	-0.6	-3.42
67.5	0.12	-1.55	-1.27
68.4	-1.39	-0.89	-2.39
69.3	-0.12	-1.66	-3.87
70.2	-1.7	1.53	-1.94
71.1	-3.95	-0.49	-3.38
72	0.58	-1.16	-2.9
72.9	-0.52	-0.35	-1.98
73.8	-1.58	-0.26	-1.4
74.7	-1.07	-0.12	-3.84
75.6	-0.99	-1.66	-2.22
76.5	-1.32	-1.05	-0.55
77.4	0.89	-0.15	-2.11
78.3	-1.59	-1.1	-0.99
79.2	-0.73	-0.64	-4.48
80.1	-0.8	-1.55	-2.62
81	-2.11	1.14	-1.78
81.9	0.58	1.37	-3.24
82.8	-1.26	-1.52	-1.4
83.7	-1.59	1.6	-3.67
84.6	-2.42	0.21	-2.21
85.5	0.65	-0.41	-3.69
86.4	-1.51	0.95	-4.78
87.3	-1.51	0.78	-2.44
88.2	1.2	0.51	-2.65
89.1	-0.11	3.16	0.06
90	-2.89	0.88	-3.04
90.9	-1.3	-2.73	-0.93
91.8	0.16	0.63	0.45
92.7	-0.3	1.57	-4.37
93.6	0.2	2	-2.29
94.5	-0.38	2.1	-1.01
95.4	-1	0.82	-2.94
96.3	0.25	-1.55	-2.82
97.2	-1.77	0.49	-1.48
98.1	-2.65	1.37	-0.79
99	-1.32	-0.55	-4.24
99.9	2.29	1.87	-2.37
100.8	-0.63	0.74	-3.43
101.7	-1.63	-2.76	-4.78
102.6	-2.82	1.47	-4.45
103.5	0.08	-1.22	-3.81
104.4	0.44	0.73	-1.53
105.3	-0.13	-1.35	-0.17
106.2	0.09	0.44	-1.29
107.1	0.7	1.63	-3.75
108	-2.47	0.32	-1.81
108.9	-1.38	1.63	-2.93
109.8	3.18	-0.26	-0.89
110.7	1.35	1.03	-1.82
111.6	0.58	1.83	-1.52
112.5	-2.37	-0.6	-0.21
113.4	-2.08	-0.36	-0.93
114.3	-1.68	-2.47	-4.11
115.2	0.54	1.61	-5.33
116.1	1.63	-1.33	-2.94
117	-0.02	-1.94	-2.58
117.9	-0.06	1.13	-1.61
118.8	0.26	0.53	-4.27
119.7	-0.47	3.13	-2.75
120.6	-0.96	-1.65	-3.3
121.5	-1.48	0.01	-1.31
122.4	0.81	0.9	-1.66
123.3	-1.47	0.6	-1.46
124.2	-1.69	0.41	-2.14
125.1	1.09	0.56	-1.53
126	-0.56	2.14	-0.41
126.9	1.21	2.28	-1.05
127.8	1.36	2.21	-1.46
128.7	-0.12	2.44	-2.62
129.6	-0.78	0.83	-0.47
130.5	-0.7	-0.61	-1.52
131.4	0.03	0.76	-1.03
132.3	-0.97	1.95	-2.9
133.2	-1.8	-1.04	-3.52
134.1	1.18	0.71	-1.97
135	-0.28	3.54	-1.98
135.9	1.11	0.31	-3.01
136.8	-3.38	0.25	-2.07
137.7	-0.37	-1.44	-2.78
138.6	-1.55	1.8	-0.39
139.5	-1.21	-0.7	-4.22
140.4	1.81	0.47	-1.68
141.3	-0.87	1.07	1.15
142.2	-2.77	0.11	-2.11
143.1	-0.74	2.26	-2.87
144	-0.44	2.47	-2.32
144.9	0.14	0.02	0.31
145.8	-0.98	1.27	-2.14
146.7	1.12	2.11	-1.49
147.6	-3.02	-1.06	-3.85
148.5	1.91	0.92	-1.01
149.4	-2.51	1.4	-2.61
150.3	-0.48	-0.92	-1.09
151.2	-1.66	2.48	-3.96
152.1	0.89	2.64	-3.1
153	1.07	1.83	-1.4
153.9	-0.17	-0.75	-3.33
154.8	0.05	1.16	-3.22
155.7	0.61	2.65	-2.12
156.6	-1.08	-0.98	-0.61
157.5	0.37	2.86	-2.6
158.4	-1.17	1.33	-2.82
159.3	2.36	-0.33	-0.44
160.2	-2.26	-2.1	-0.29
161.1	-0.42	0.48	-2.99
162	-2.59	1.19	-3.65
162.9	-0.22	-0.83	-1.44
163.8	-1.36	0.55	-0.24
164.7	1.07	-1.27	-1.3
165.6	-0.72	-2.18	-3.39
166.5	-1.71	0.17	0.71
167.4	0.23	-1.17	0.16
168.3	0.86	1.21	-3.42
169.2	0.26	-0.55	-1.42
170.1	-2.42	-1.32	-1.28
171	-0.23	-1.83	-4.02
171.9	-1.04	0.34	-2.98
172.8	-0.92	-0.54	-2.48
173.7	-1.94	0.56	1.05
174.6	-0.93	2.26	-5.01
175.5	0.5	-0.21	-3.55
176.4	1.03	-1.2	-0.32
177.3	0.43	1.94	-1.97
178.2	1.7	-1.04	-0.58
179.1	-1.06	1.53	-2.82
180	-0.71	1.83	-2.08
180.9	-0.89	0.76	-0.96
181.8	2.22	0.47	-1.09
182.7	-0.04	1.15	-0.15
183.6	0.06	2.11	-2.66
184.5	0.8	2.02	-1.79
185.4	-2.91	1.83	-0.12
186.3	-0.93	-1.7	-2.7
187.2	1.66	2.52	-2.58
188.1	0.28	1.65	-1.76
189	0.1	0.34	-1.81
189.9	1.6	2.44	-2.28
190.8	-1.64	2.59	-1.84
191.7	-0.12	1.44	-0.07
192.6	0.23	-0.31	-1.21
193.5	2.93	0.89	-0.31
194.4	0.51	-0.86	-1.05
195.3	-0.52	-0.15	-3.26
196.2	1.67	1.67	-1.67
197.1	-2.43	1.56	-2.8
198	-0.9	-0.39	-1.39
198.9	0.95	-1.06	-3.03
199.8	-0.48	-1.32	-1.55
200.7	-1.24	1.64	-0.98
201.6	2.33	0.08	-0.29
202.5	0.43	1.6	-1.7
203.4	0.24	-0.41	-1.55
204.3	0.71	-0.24	-0.32
205.2	0.59	-0.32	-0.83
206.1	0.66	1.58	-1.32
207	0.32	1.38	-3.02
207.9	-0.76	0.41	-3.02
208.8	0.63	0.36	-1.58
209.7	-1.12	-0.33	-2.65
210.6	-0.87	2.23	-1.93
211.5	-1.13	2.39	-0.71
212.4	0.92	1.05	-2.28
213.3	0.2	-0.62	-1.75
214.2	0.61	1.5	-2.92
215.1	1.43	1.54	-2.54
216	0.27	-0.89	-1.77
216.9	2.36	-0.15	-0.78
217.8	2.75	2.67	-1.69
218.7	0.37	1.09	-3.49
219.6	-2.71	-0.04	-2.79
220.5	-0.87	-0.19	-1.71
221.4	0.21	0.18	-2.46
222.3	-1.75	-0.07	-2.77
223.2	1.18	1.67	-1.97
224.1	0.79	-0.12	-2.9
225	1.12	1.16	-1.69
225.9	0.03	0.88	-4.52
226.8	0.56	0.19	-3.78
227.7	0.35	0.12	-3.92
228.6	-1.22	0.86	-3.35
229.5	1.2	-0.51	-1.42
230.4	-1.82	1.3	-2.01
231.3	1.44	0.68	-1.34
232.2	-0.9	0.34	-1.57
233.1	0.81	-0.63	-1.9
234	-1.84	-0.62	-2.56
234.9	-0.48	0.66	-1.72
235.8	-0.19	1	-0.22
236.7	-3.18	1.42	-1.25
237.6	-1.31	1.3	-1.36
238.5	-2.34	1.64	-1.64
239.4	-1.19	-1.25	-2.63
240.3	1.83	2.53	-1.24
241.2	-1.7	1.15	-2.96
242.1	0.05	-1.36	-1.96
243	-1.21	-0.97	-1.07
243.9	0.28	-0.9	-1.62
244.8	0.09	2.04	-0.45
245.7	0.88	-0.48	-0.89
246.6	-2.15	-0.25	-3.15
247.5	0.19	-0.12	-0.69
248.4	-1	0.38	-3.53
249.3	0.63	1.14	-1.3
250.2	-1.71	0.97	-3.11
251.1	-1.67	1.37	-2.03
252	-0.14	0.36	-3.29
252.9	1.6	1.87	-0.32
253.8	-2.14	1.91	-0.4
254.7	-2.41	1.17	-2.66
255.6	0.05	1.24	-1.56
256.5	-0.21	-0.74	-4.89
257.4	-1.14	-0.75	-3.79
258.3	0.54	0.03	-1.72
259.2	1.34	-0.14	-1.25
260.1	1.24	0.62	-2.3
261	1.32	1.57	-1.85
261.9	0.06	-1.14	-1.19
262.8	0.01	-0.01	-1.9
263.7	1.82	-0.09	-3.14
264.6	-0.19	-0.08	-1.93
265.5	2.02	0.16	-2.08
266.4	0.6	1.05	-2.67
267.3	0.04	-0.98	-3
268.2	1.46	0.36	-2.37
269.1	0.2	1.94	-1.31
270	0.49	1.27	-1.65
270.9	1.74	0.72	-3.3
271.8	2.26	-0.62	-2.46
272.7	0.63	2.37	-2.94
273.6	-1	-0.94	-0.91
274.5	-1.96	1.78	0.14
275.4	0.17	1.31	-2.31
276.3	-0.6	1.47	-1.54
277.2	-0.05	1.46	-0.75
278.1	3.45	1.02	-0.83
279	1.46	0.6	-2.95
279.9	-1.18	0.53	-1.1
280.8	-0.13	-0.68	-3
281.7	0.51	1.41	-3.52
282.6	0.21	1.08	-1.77
283.5	0.32	-0.56	-0.61
284.4	-1.3	1.16	-1.8
285.3	2.14	-0.85	-1.34
286.2	0.54	-0.3	-1.54
287.1	-1.28	0.22	-3.1
288	-1.48	-1.09	-1.04
288.9	-0.44	2.06	-1.02
289.8	1.46	-0.4	-4.36
290.7	-1.08	-0.1	-0.7
291.6	1.47	1.16	1.84
292.5	0.01	-0.88	-1.5
293.4	-0.38	2.66	-1.76
294.3	-2.18	0.12	-4.43
295.2	0.28	-0.19	-0.83
296.1	1.63	0.42	-3.67
297	1.25	-0.28	-3.72
297.9	0.61	0.28	-2.37
298.8	-1.47	0.56	-0.78
299.7	2.74	-0.64	-1.95
300.6	0.3	0.28	-0.68
301.5	1.26	0.66	1
302.4	0.48	0.78	-0.8
303.3	0.22	0.61	-0.26
304.2	-1.63	1.56	-2.33
305.1	0.36	-1.1	-1.95
306	0.81	2.39	-3.2
306.9	-3.2	0.65	-2.89
307.8	0.08	-1.09	-2.44
308.7	-1.01	-0.74	-4.41
309.6	0.59	-0.02	-4.14
310.5	0.66	-0.02	-1.75
311.4	-2.3	1.32	-1.17
312.3	3.25	1.55	-1.7
313.2	0.53	0.82	0.32
314.1	-0.94	2.22	-3.58
315	1.17	0.9	-1.69
315.9	-0.48	-1.25	-4.49
316.8	1.12	1.77	-1
317.7	-0.78	-0.97	-2
318.6	-0.46	-0.7	-2.46
319.5	0.2	0.77	-1.17
320.4	-1.27	1.79	-2.89
321.3	-0.24	0.55	-1.24
322.2	-0.67	0	-1.54
323.1	-1.44	0.98	-1.59
324	2.25	0.08	-1.74
324.9	0.06	-0.04	-1.43
325.8	0.02	1.81	-2.08
326.7	2.1	1.36	-1.07
327.6	1.62	-1.66	-2.99
328.5	1.61	2.63	0.82
329.4	1.33	0.53	-2.06
330.3	2.31	2.23	-0.81
331.2	0.64	0.49	-1.53
332.1	-1.11	-0.16	-4.61
333	0.64	-1.32	-3.33
333.9	0	0.77	-0.35
334.8	-0.92	0.08	-4.15
335.7	-0.33	-0.21	-2.86
336.6	1.27	1.1	-1.14
337.5	1.5	0.42	-1.39
338.4	1.33	1	-0.6
339.3	2.69	-2.59	-2.43
340.2	2.24	2.48	-1.5
341.1	-0.27	-0.38	-2.06
342	0.85	3.7	-4.46
342.9	0.72	1.13	-0.78
343.8	0.29	0.24	-4.02
344.7	-0.48	0.97	-2.69
345.6	-1.69	1.12	-2.68
346.5	0.32	2.58	-0.84
347.4	1.55	1.96	-2.74
348.3	2.25	-0.04	-1.67
349.2	0.25	0.56	-3.52
350.1	-0.83	2.4	-2.53
351	2.23	1.05	-0.58
351.9	-0.18	0.24	-1.16
352.8	1.09	0.31	-4.71
353.7	-0.62	0.66	-1.53
354.6	-1.13	2.31	-4.58
355.5	-0.71	-2.77	-0.72
356.4	-0.04	2.19	-1.18
357.3	-1.67	0.46	-4.01
358.2	-0.01	2.85	-1.44
359.1	2.72	0.94	-3.51
360	-0.25	-0.52	-2.86
360.9	-0.17	2.1	-2.69
361.8	-0.25	-2.29	-3
362.7	1.09	0.73	-3.39
363.6	-0.91	2.38	-2.55
364.5	1.61	-0.42	-2.08
365.4	1.11	1.24	-2.44
366.3	-0.16	-0.02	-1.89
367.2	1.43	-0.12	-1.75
368.1	0.78	-1.22	-0.74
369	-0.3	-0.17	-2.1
369.9	0.03	0.32	-2.09
370.8	-0.45	3.77	0.81
371.7	0.78	0.85	-0.25
372.6	-1.33	2.41	-4.13
373.5	0.85	-0.08	-4.14
374.4	-1.1	-0.98	-2.25
375.3	0.38	-0.66	-0.79
376.2	0.81	0.26	-1.2
377.1	2.45	0.21	-0.37
378	-1.72	0.62	-0.92
378.9	-0.95	2.86	-5.55
379.8	0.11	1.31	-2.64
380.7	1.6	0.55	-1.16
381.6	0.36	-0.34	-2.16
382.5	-1.58	1.38	-0.47
383.4	-0.31	2.04	-2.03
384.3	0.08	1	0.1
385.2	-0.63	2.21	-1.79
386.1	-0.28	-0.39	-2.29
387	-1.13	1.1	-0.31
387.9	-0.07	2.33	-2.39
388.8	0.68	-1.52	-1.5
389.7	-1.79	1.87	-3.8
390.6	-2.24	0.44	-3.08
391.5	2.92	0.64	-2.37
392.4	2.46	0.92	-2.37
393.3	0.87	-2.29	-3.36
394.2	-2	1.63	-1.63
395.1	-0.01	0.47	-2.64
396	0.7	-1.35	-1.28
396.9	-2.59	0.14	-0.67
397.8	4.53	1.86	-3.1
398.7	1.59	0.45	-2.43
399.6	-0.17	0.74	-4.64
400.5	2.03	2.8	-1.39
401.4	0.02	1.31	-2.11
402.3	3.41	-0.77	-3.14
403.2	-1.03	1.42	-1.4
404.1	-0.15	0.57	-2.55
405	0.11	1.89	-1.04
405.9	-0.52	1.67	-1.72
406.8	-0.24	0.48	-2.59
407.7	0.76	-1.9	-2.15
408.6	-1.09	0.13	-2.73
409.5	-1.2	1.76	-3.04
410.4	1.75	1.13	0.23
411.3	1.6	1.9	-4.72
412.2	-1.03	-0.44	-1.49
413.1	-1.89	-0.37	-1.25
414	0.07	-0.16	-5.05
414.9	0.25	1.99	-2.93
415.8	0.95	0.8	-0.64
416.7	0.28	1.05	0.07
417.6	1.28	1.39	-3.48
418.5	1.31	2.38	-1.91
419.4	3.56	0.86	-2.41
420.3	0.06	0.14	-2.34
421.2	0.9	1.98	-0.93
422.1	3.06	0.74	-0.21
423	1.75	2.69	0.7
423.9	-0.91	-1.85	-0.98
424.8	-0.97	-0.77	-1.85
425.7	0.67	2.88	0.07
426.6	-0.77	0.54	-3.2
427.5	0.82	0.19	-1.06
428.4	3.08	0.72	-1.93
429.3	-1.12	2.47	-3.51
430.2	1.77	-0.76	-3.92
431.1	-1.26	0.79	-2.09
432	-1.22	0.25	-1.1
432.9	0.04	-1.73	-5.24
433.8	1.37	-0.25	-0.93
434.7	-2.82	2.6	-2.81
435.6	1.09	1.54	-0.62
436.5	1.4	1.41	0.17
437.4	-1.27	3.09	-2.02
438.3	1.05	1.03	-1.45
439.2	-0.58	1.17	-2.99
440.1	1.28	-0.13	-1.93
441	3.91	-1.34	-5.04
441.9	-0.78	2.14	-0.28
442.8	-0.77	-0.32	-1.2
443.7	-0.18	-0.84	-3.48
444.6	1.84	1	-2.15
445.5	0.61	-0.82	-2.56
446.4	0.16	-1.07	-2.99
447.3	2.14	1.13	-3.25
448.2	1.16	0.63	-0.48
449.1	-0.06	2.37	-1.38
450	1.2	1.44	-1.4
450.9	-0.14	0.83	-2.08
451.8	0.34	-1.87	-1.22
452.7	0.09	0.62	-3.22
453.6	1.38	-0.81	-1.89
454.5	0.67	0.28	0.11
455.4	-0.53	-1	-2.26
456.3	0.45	-1.1	-4.42
457.2	0.75	3.43	-1.55
458.1	0.71	0.09	-2.47
459	-0.91	0.41	-1.61
459.9	0.83	3.39	-2.02
460.8	-1.01	0.95	-0.47
461.7	0.76	-1.67	-2
462.6	1.43	0.04	-2.77
463.5	1.32	0.34	-2.82
464.4	0.51	-3	0.53
465.3	-1.98	-0.57	-2.21
466.2	0.06	-0.6	-1.93
467.1	3.38	-1.04	-2.55
468	0.34	2.69	-1.99
468.9	-0.03	-0.81	-1.59
469.8	-0.09	-1.75	-2.42
470.7	-1.37	4.24	0.92
471.6	0.05	3.58	-2.24
472.5	-0.16	1.07	-0.63
473.4	0.01	3.83	-1.53
474.3	1.35	3.17	0.14
475.2	1.44	0.25	-1.8
476.1	0.02	0.88	-0.39
477	0.26	0.07	-2.05
477.9	1.67	-0.85	-2.04
478.8	-0.33	1.55	-3.73
479.7	1.14	1.29	-4.78
480.6	0.95	-1.08	-1.01
481.5	0	-1.26	-1.99
482.4	-0.8	-0.89	-1.02
483.3	2.08	1.31	-2.97
484.2	-0.26	1.97	-1.58
485.1	1.1	-0.02	-4.05
486	0.12	1.65	-1.71
486.9	2.42	0.65	-2.24
487.8	1.39	-1.11	0.6
488.7	-0.53	0.77	-1.56
489.6	2.1	0.39	0.91
490.5	1.86	-0.2	-1.4
491.4	-0.19	-2.09	-2.46
492.3	0.4	0.08	-1.41
493.2	1.82	0.64	1.04
494.1	2.14	-2.38	-0.93
495	0.58	1.68	-2.38
495.9	1.51	1.39	-6.83
496.8	0.66	-1.18	-3.84
497.7	1.86	-1.92	0.68
498.6	1.9	-1.31	-4.31
499.5	-0.76	1.3	-1.28
500.4	-0.46	2.28	-1.74
501.3	0.08	3.17	-0.78
502.2	-0.24	2.66	-2.03
503.1	1.52	0.58	-5.32
504	1.76	-1.32	-2.17
504.9	1.91	3.26	-1.7
505.8	1.66	-1.99	-2.05
506.7	0.83	2.57	-2.98
507.6	1.3	-0.43	-4.06
508.5	0.67	0.33	-2.48
509.4	-0.63	1.57	-2
510.3	0.76	-0.64	-4.01
511.2	-0.64	1.11	-4.32
512.1	1.19	1.28	-2.45
513	-0.58	-1.81	-4.5
513.9	0.47	-0.08	-0.58
514.8	0.24	2.48	-1.17
515.7	0.86	1.12	-2.03
516.6	1.69	0.42	-0.39
517.5	0.56	-1.17	-2.9
518.4	1.8	-0.23	-2.29
519.3	1.85	0.6	-4.26
520.2	2.95	0.57	-2.12
521.1	-0.39	1.8	-4.3
522	1.91	2.22	-3.77
522.9	0.32	0.37	-3.17
523.8	2.9	1.09	-3.43
524.7	0.21	1.41	-4.66
525.6	-0.54	-2.74	-3.16
526.5	-1.04	1.88	-3.62
527.4	1.09	0.7	-3.88
528.3	-0.15	-1.74	-1.11
529.2	2.43	-0.21	-1.45
530.1	1.27	-1.15	-1.45
531	0	1.96	-1.57
531.9	2.59	-1.66	-4.07
532.8	2.19	0.25	-4.45
533.7	-0.82	1.03	-2.09
534.6	-0.86	1.59	-2.85
535.5	0.1	1.94	-1.21
536.4	0.97	-1.11	-3.4
537.3	-2.09	-0.08	-3.31
538.2	-0.14	-0.12	-3.45
539.1	0.72	1.35	-3.9
540	-0.46	0.9	-4.76
540.9	-0.24	-0.88	-2.86
541.8	1.79	0.94	-3.72
542.7	1.3	3.1	-2.58
543.6	-1.05	-1.47	-2.14
544.5	2.77	-1.14	-4.33
545.4	-1.74	0.54	-2.32
546.3	0.51	0.99	-3.94
547.2	-0.42	0.49	-4.79
548.1	-0.13	2.08	-1.18
549	-0.26	-1.09	-2.47
549.9	-1.68	0.97	-2.09
550.8	1.18	1.59	-1.45
551.7	-0.17	1.11	-0.86
552.6	3.16	2.69	-2.51
553.5	-1.56	-1.02	-0.92
554.4	0.82	2.25	-3.63
555.3	-0.17	-0.16	-3.02
556.2	1.28	1.33	-2.51
557.1	-0.45	0.47	-3.18
558	-0.53	0.19	-3.14
558.9	0.87	-0.27	-1.04
559.8	-0.23	0.63	-2.4
560.7	0.27	1.59	-3.21
561.6	1.03	0.13	-2.77
562.5	0.07	-0.66	-2.96
563.4	1.1	0.92	-3.05
564.3	-0.44	0.7	-3.74
565.2	-1.6	-0.61	-2.31
566.1	1.71	2.98	-3.61
567	1.18	0.79	-2.55
567.9	1.73	0.17	-1.96
568.8	1.69	-1.09	-1.11
569.7	0.78	0.01	-4.39
570.6	0.28	-0.02	-2.76
571.5	1.38	2.15	-2.55
572.4	3.32	0.51	-2.24
573.3	1.49	2.64	-2.54
574.2	0.61	0.43	-2.27
575.1	0.1	-2.67	-0.76
576	1.07	1.6	-5.35
576.9	0.3	-3.5	-2.65
577.8	-0.89	-0.09	-2.06
578.7	-1.09	2.61	-4.52
579.6	0.6	0.71	-2.91
580.5	2.32	1.62	-3.98
581.4	-0.58	2.8	-2.83
582.3	0.76	2.26	-2.95
583.2	-0.36	0.49	-4.73
584.1	0.4	2.65	-3.03
585	-0.91	-0.41	-2.98
585.9	3.12	-0.64	-2.21
586.8	1.37	2.17	-0.82
587.7	0.29	-1.62	-3.57
588.6	-0.2	0.62	-4.47
589.5	-0.39	1.69	-3.28
590.4	3.78	1.52	-4.2
591.3	1.75	0.46	-5.47
592.2	0.74	0.01	-4.05
593.1	0.75	1.79	-3.67
594	-1.37	1.31	-3.63
594.9	1.85	0.38	-4.21
595.8	-4.22	0.55	-3.51
596.7	-0.49	-1.43	0.06
597.6	-2.67	1.76	-1.5
598.5	-1.14	1.57	-2.17
599.4	0.46	-0.99	-2.87
600.3	1.58	0.75	-2.58
601.2	0.41	-0.12	-3.32
602.1	2.78	4.22	-1.96
603	0.33	-1.22	-0.98
603.9	0.62	1.05	-2.65
604.8	1	2.28	-2.21
605.7	2.07	1.41	-4.46
606.6	-0.68	1.24	-3.73
607.5	2.84	-3	-2.13
608.4	0.19	2.9	-3.71
609.3	1.33	1.98	-1.58
610.2	-0.95	1.76	-4.58
611.1	0.62	0.99	-4.14
612	1.79	1.05	-4.16
612.9	2.28	0.82	-3.15
613.8	1.07	-0.04	-3.14
614.7	0.56	1.76	-1.93
615.6	0.04	0.85	-4.6
616.5	2.19	1.77	-1.9
617.4	-0.9	0.15	-2.36
618.3	1.39	-0.1	-4.17
619.2	1.85	1.88	-2.87
620.1	0.28	-0.44	-4.32
621	1.25	-1.34	0.87
621.9	2.07	1.35	-1.69
622.8	0.98	-1.07	-5.21
623.7	-2.19	2.03	-4.82
624.6	-0.32	2.31	-2.56
625.5	-1	0.97	-5.35
626.4	-0.56	0.51	-1.95
627.3	1.71	-0.35	-2.95
628.2	0.87	3.41	-4.09
629.1	-1.14	-0.94	-3.57
630	-0.69	-0.28	-1.5
630.9	-0.88	1.55	-4.44
631.8	-0.71	-0.3	-3.71
632.7	1.17	0.8	-2.22
633.6	-2.29	2.27	-2.76
634.5	-1.57	-0.04	-4.42
635.4	0.52	-1.35	-2.82
636.3	4.05	2.14	-1.46
637.2	2.86	0.16	-4.26
638.1	-0.31	0.55	-1.63
639	0.68	-0.15	-1.09
639.9	-0.03	1.15	-4.38
640.8	0.8	0.64	-1.31
641.7	0.96	0.62	-0.86
642.6	-1.94	0.88	-1.14
643.5	0.58	2.13	-0.71
644.4	2.69	-0.26	-4.91
645.3	1.78	1.77	-2.68
646.2	0.67	3.43	-2
647.1	-0.4	0.02	-4.01
648	0.05	2.13	-1.72
648.9	2.13	-1.33	-2.65
649.8	-0.28	0.28	-2.64
650.7	1.5	1.25	-3.29
651.6	0.49	0.48	-3.33
652.5	2.73	1.05	-2.49
653.4	-1.1	0.2	-3.82
654.3	-0.38	1.85	-3
655.2	1.98	1.91	-4.38
656.1	0.94	-0.75	-2.99
657	2.5	-1.76	-3.16
657.9	2.04	1.32	-3.93
658.8	0.51	-0.47	-5.95
659.7	1.48	0.67	-4.45
660.6	0.84	-0.03	-2.76
661.5	1.31	2.14	-2.52
662.4	0.92	1.1	-3.32
663.3	2.05	1.56	-2.96
664.2	1.74	0.28	-2.88
665.1	1.88	1.58	-3.8
666	2.45	2.15	-4.31
666.9	-0.44	1.48	-2.67
667.8	0.14	2.12	-4.5
668.7	-1.66	1.65	-3.31
669.6	0.38	0.8	-3.65
670.5	0.4	1.33	-2.86
671.4	2.88	-0.23	-4.65
672.3	-0.96	-0.69	-3.65
673.2	1.23	2.51	-2.46
674.1	0.41	0.44	-4.9
675	0.6	-0.05	-1.44
675.9	1.11	2.4	-2.74
676.8	2.38	2.56	-0.51
677.7	2.35	3.8	-2.44
678.6	1.58	0.16	-2.21
679.5	1.71	-0.03	-5.39
680.4	4.36	0.43	-2.64
681.3	1.58	-1.84	-3.64
682.2	0.69	1.67	-3.16
683.1	0.69	-0.45	-1.08
684	0.76	3.1	-1.75
684.9	1.17	1.63	-2.4
685.8	-1.08	0.13	-4.28
686.7	1.99	-0.5	-5.91
687.6	-2.41	1.63	-3.47
688.5	0.27	0.69	-2.29
689.4	0.82	1.13	-2.76
690.3	0.79	1.29	-3.81
691.2	0.82	-0.17	-4.29
692.1	0.37	-0.37	-3.5
693	-1.33	2.65	-2.97
693.9	-0.3	2.14	-3.65
694.8	1.11	3.38	-2.84
695.7	0.99	3.8	-1.41
696.6	0.57	1	-5.43
697.5	0.92	1.73	-6.21
698.4	1.64	-2.31	-4.67
699.3	1.56	1.39	-1.56
700.2	-0.99	2.68	-6.08
701.1	1.18	1.74	-3.93
702	-0.03	1.14	-3.96
702.9	1.83	2.56	-3.06
703.8	3.15	1.39	-1.79
704.7	0.6	2.69	-4.9
705.6	-0.24	-1.54	-4.45
706.5	1.62	-1.14	-3.76
707.4	-1.33	1.4	-4.13
708.3	1.68	-0.09	-2.34
709.2	2.06	0.57	-5.66
710.1	-1.08	-0.81	-3.66
711	2.58	2.56	-0.48
711.9	1.17	-0.93	-2.98
712.8	1.75	2.63	-4.53
713.7	0.97	0.45	-3.65
714.6	-0.5	3.15	-1.36
715.5	-1.58	0.24	-2.26
716.4	0.02	0.11	-4.64
717.3	-1.02	2.26	-2.85
718.2	1.23	0.09	-2.79
719.1	-1.69	1.18	-5.71
720	0.11	-0.94	-3.23
720.9	-0.18	0.98	-2.56
721.8	0.2	1.14	-3.24
722.7	0.23	0.81	-3.83
723.6	2.02	2.22	-3.49
724.5	0.78	0.87	-5.28
725.4	2.95	2.72	-4.01
726.3	-0.4	-2.49	-2.27
727.2	0.18	0.07	-3.44
728.1	2.18	0.04	-3.19
729	2.31	1.55	-3.11
729.9	0.67		-4.12
730.8	-0.19		-6.21
	-0.3
	1.09
	0.1

## Sheet: 80Um 30 60 100uLper min s3i201
TIME	30 µL/min	60 µL/min	100 µL/min
0	-1.6	-0.78	2.68
0.9	14.84	-8.02	-6.15
1.8	5.62	11.97	1.51
2.7	4.87	18.51	8.62
3.6	13.46	17.92	6.35
4.5	15.98	17.16	6.32
5.4	19.49	15	7.66
6.3	18.64	18.28	7.64
7.2	19.47	16.98	6.03
8.1	23.78	19.08	6.96
9	22.66	20.25	13.53
9.9	22.2	20.39	9.87
10.8	24.48	23.27	13.94
11.7	27.67	20.79	14.2
12.6	25.71	25.49	10.01
13.5	27.51	25.46	12.48
14.4	27.37	26.39	14.24
15.3	28.22	26.4	13.7
16.2	29.1	28.59	13.08
17.1	29.35	30.95	14.91
18	32.72	29.36	14.5
18.9	32.25	30.11	16.78
19.8	32.26	31.76	15.21
20.7	35.23	30.53	14.21
21.6	35.54	30.23	12.54
22.5	33.93	32.36	11.83
23.4	37.37	33.56	15.39
24.3	37.07	34.49	14.71
25.2	38.02	34.4	17.15
26.1	38.32	34.47	14.62
27	39.27	32.5	16.27
27.9	42.48	36.68	15.01
28.8	38.95	37.81	15.44
29.7	41.84	33.64	15.88
30.6	42.79	32.34	17.05
31.5	42.61	35.4	15.66
32.4	44.38	39.55	17.47
33.3	48.12	39.39	17.58
34.2	43.93	37.66	15.79
35.1	46.41	38.82	18.96
36	45.65	39.85	17.11
36.9	48.77	38.55	15.98
37.8	49.6	40.55	17.56
38.7	54.03	38.55	18.05
39.6	50.21	41.15	17.96
40.5	51.89	42.48	17.82
41.4	53.03	38.98	18.6
42.3	53.67	43.74	18.45
43.2	55.82	40.32	18.87
44.1	51.64	45.48	17.69
45	53.44	42.84	19.44
45.9	56.95	44.64	18.09
46.8	57.99	44.44	15.37
47.7	53.82	42.3	19.73
48.6	58.64	45.28	19.64
49.5	56.46	44.8	17.58
50.4	59.19	45.42	18.76
51.3	59.19	44.46	17.3
52.2	58.31	43.54	18.17
53.1	60.74	46.82	18.94
54	59.17	46.23	19.62
54.9	60.38	46.01	18.2
55.8	61.05	46.95	17.91
56.7	59.05	48.73	19.17
57.6	60.3	35.66	19.36
58.5	59.13	32.88	16.71
59.4	53.3	34.48	24.34
60.3	59.18	31.33	24.11
61.2	50.78	31.45	7
62.1	48.79	30.83	15.41
63	45.72	31.75	16.17
63.9	47.4	29.41	13.74
64.8	47.44	30.66	15.19
65.7	45.44	29.02	16.42
66.6	47.05	32.51	14.69
67.5	46.07	32.2	12.44
68.4	46.68	29.32	12.09
69.3	46.11	28.07	15.76
70.2	47.95	32.53	10.3
71.1	45.56	30.22	11.39
72	44.56	34.31	10.48
72.9	46.84	28.96	11.75
73.8	44.78	34.15	8.47
74.7	45.36	31.81	10.03
75.6	44.13	31.25	12.38
76.5	46.72	33.54	9.75
77.4	42.01	32.64	10.32
78.3	42.26	32.23	9.11
79.2	46.05	31.21	9.82
80.1	45.27	30.93	7.13
81	46.29	29.94	10.98
81.9	45.37	32.06	11.69
82.8	41.15	32.76	12.09
83.7	44.56	31.79	8.54
84.6	47.27	31.08	9.74
85.5	44.43	31.27	9.9
86.4	43.46	32.59	6.71
87.3	44.93	30.58	9.55
88.2	46.21	29.09	8.16
89.1	42.61	29.61	10.3
90	46.26	31.37	7.9
90.9	47.64	30.88	9.64
91.8	44.63	29.95	8.8
92.7	45.48	31.71	7.13
93.6	45.37	29.97	7.82
94.5	44.45	29.96	8.87
95.4	45.77	31.61	8.89
96.3	44.83	30.98	7.57
97.2	44.79	28.28	7.36
98.1	45.9	29.9	9.36
99	41.32	29.42	7.26
99.9	44.6	29.12	4.92
100.8	44.26	31.2	8.22
101.7	45.58	29.13	8.34
102.6	42.59	28.66	8.84
103.5	42.38	29.17	5.85
104.4	43.16	30.88	9.6
105.3	43.03	29	9.28
106.2	45.99	31.13	8.16
107.1	45.58	32.3	6.55
108	41.63	28.65	8.06
108.9	43.53	29.79	6.56
109.8	42.81	27.05	7.02
110.7	46.4	32.83	9.46
111.6	42.5	29.92	7.01
112.5	45.95	30.1	7.86
113.4	43.72	28.47	8.7
114.3	42.75	30.64	7.59
115.2	46.59	30.81	5.41
116.1	45.74	32.2	8.32
117	44.07	28.14	4.28
117.9	43.49	28.74	7.51
118.8	44.84	29.63	7.81
119.7	41.46	27.74	5.23
120.6	48.34	26.95	6.83
121.5	45.61	29.11	9.26
122.4	42.33	31.1	6.25
123.3	44.88	28.65	8.84
124.2	42.6	32.4	5.72
125.1	41.45	29.12	8.86
126	44.14	27.66	6.12
126.9	43.66	29.37	6.76
127.8	43.45	33.41	5.49
128.7	44.78	27.5	4.81
129.6	45.73	28.33	4.88
130.5	44.33	30.53	6.08
131.4	44.77	30.76	3.89
132.3	42.76	31.5	6.21
133.2	44.09	31.05	7.1
134.1	43.23	30.21	6.69
135	42.43	32.26	6.73
135.9	42.98	29.88	7.74
136.8	46.81	29.81	3.82
137.7	44.7	29.04	6.9
138.6	43.05	31.4	5.66
139.5	44.98	27.37	4.72
140.4	42.62	29.59	6.49
141.3	41.67	29.87	4.57
142.2	44.08	31.36	6.95
143.1	42.18	28.79	6.25
144	42.06	27.87	6.66
144.9	43.67	28.59	7.4
145.8	44.97	31.22	8.74
146.7	40.06	30.74	4.13
147.6	43.38	27.74	8.94
148.5	42.59	32.25	3.93
149.4	43.45	28.94	6.3
150.3	42.1	29.66	4.47
151.2	41.03	28.62	5.26
152.1	45.74	28.29	5.32
153	41.53	28.7	5.6
153.9	43.09	28.52	5.08
154.8	41.36	32.64	3.83
155.7	43.1	29.39	8.7
156.6	43.49	26.2	6.36
157.5	45.13	30.55	5.31
158.4	41.69	31.05	5.4
159.3	40.14	28.68	4.61
160.2	40.48	25.31	5.19
161.1	45.26	28.67	5.41
162	44.69	30.57	3.78
162.9	42.65	31.93	4.35
163.8	38.88	26.89	3.25
164.7	43.2	28.55	2.65
165.6	39.68	28.82	4.26
166.5	41.3	30.79	8.43
167.4	44.11	27.76	5.35
168.3	42.4	28.86	4.71
169.2	43.15	27.25	4.8
170.1	41.94	27.34	6.51
171	43.08	27.82	2.07
171.9	41.77	30.58	7.82
172.8	43.77	27.4	4.3
173.7	41.75	25.47	5.24
174.6	42.83	31.53	5.35
175.5	41.48	30.59	4.89
176.4	41.73	30.36	4.54
177.3	43.15	29.13	6.12
178.2	43.59	30.11	2.02
179.1	42.17	30.16	6.98
180	44.96	30.49	3.16
180.9	41.8	28.05	5.03
181.8	42.44	26.41	8.11
182.7	41.76	27.76	6.84
183.6	44.16	28.92	6.02
184.5	40.07	29.44	3.11
185.4	44.09	28.57	3.43
186.3	42.48	27.64	6.61
187.2	42.11	27.82	3.42
188.1	40.4	30.16	4.45
189	41.09	27.26	3.06
189.9	42.39	27.73	4.7
190.8	44.96	29.81	3.23
191.7	42.45	27.64	5.09
192.6	41.23	28.01	4.01
193.5	46.04	26.91	4.04
194.4	40.11	26.64	4.48
195.3	42.59	29.63	4.43
196.2	45.31	29.52	2.95
197.1	43.77	28.14	6.99
198	45.06	30.38	4.75
198.9	43.15	29.1	4.41
199.8	41.16	28.28	5.65
200.7	39.21	31.32	2.33
201.6	41.83	29.39	3.63
202.5	44.62	28.63	2.24
203.4	41.62	31	5.32
204.3	40.13	28.31	3.39
205.2	41.97	27.75	4.16
206.1	41.37	25.66	7.76
207	43.03	31.25	5.83
207.9	43.96	26.43	3.24
208.8	43.98	29.05	2.98
209.7	41.51	31.44	5.7
210.6	43.31	29.31	3.55
211.5	46.46	30.77	4.94
212.4	44.45	29.95	4.9
213.3	41.2	29.2	4.38
214.2	42.96	29.51	6.14
215.1	42.68	30.93	7.04
216	43.39	26.22	5.92
216.9	42.74	28.78	4.21
217.8	37.92	29.51	4.51
218.7	42.96	23.66	3.47
219.6	39.49	26.22	3.94
220.5	41.46	29.46	4.79
221.4	41.27	30.35	4.79
222.3	42.6	28.63	3.23
223.2	42.4	28.88	3.8
224.1	43.99	29.95	2.38
225	40.75	29.46	1.59
225.9	41.1	27.36	2.82
226.8	42.13	27.74	3.07
227.7	40.15	25.39	3.09
228.6	43.2	26.08	6.5
229.5	41.83	26.83	3.62
230.4	44	26.41	2.12
231.3	42.31	27.63	6.73
232.2	41.79	29.41	5.32
233.1	40.84	27.93	3.06
234	41.27	28.34	1.83
234.9	43.46	29.66	4.68
235.8	41.84	28.07	3.06
236.7	42.3	26.37	3.86
237.6	41.15	28.26	3.8
238.5	44.54	28.53	4.25
239.4	41.89	26	4.54
240.3	42.97	28.57	5.35
241.2	44.33	27.11	5.34
242.1	43.23	24.67	2.48
243	41.57	27.24	3.52
243.9	43.83	27.17	5.02
244.8	42.28	29.2	6.34
245.7	42.67	28.13	6.22
246.6	41.53	28.4	4.6
247.5	41.18	28.44	4.99
248.4	41.08	27.03	3.93
249.3	42.63	29.63	4.25
250.2	41.45	28.03	1.42
251.1	40.83	29.92	1.9
252	42.1	29.12	2.61
252.9	44.9	28.13	3.99
253.8	39.68	27.09	5.93
254.7	42.69	30.22	2.01
255.6	40.82	26.27	3.69
256.5	43.77	28.59	2.14
257.4	43.4	26.92	3.38
258.3	40.81	27.86	3.68
259.2	42.06	26.1	3.29
260.1	45.49	28.02	2.4
261	41.15	28.87	2.84
261.9	44.2	27.1	4.1
262.8	41.94	27.54	3.72
263.7	42.28	30.12	4.7
264.6	42.21	28.67	3.18
265.5	42.02	29.23	1.28
266.4	41.64	28.9	2.59
267.3	40.51	29.07	3.33
268.2	42.75	27.65	4.79
269.1	39.98	28.33	2.52
270	40.55	29.34	3.14
270.9	44.42	29.77	2.86
271.8	43.3	28.47	4.53
272.7	42.73	29.52	3.08
273.6	39.49	29.96	-0.34
274.5	43.28	27.46	4.28
275.4	44.96	26.53	1.46
276.3	41.73	30.33	2.65
277.2	44.35	28.49	0.26
278.1	42.19	25.95	6.05
279	39.89	24.23	2.37
279.9	44.32	28.35	2.97
280.8	39.93	27.17	4.14
281.7	43.61	27.06	2.59
282.6	44.19	29.83	2.95
283.5	43.55	26.06	3.37
284.4	40.67	27.11	2.71
285.3	40.92	28.64	2.27
286.2	43.62	28.81	4.43
287.1	42.81	30.7	2.15
288	43.12	29.24	2.04
288.9	41.14	29.77	2.76
289.8	44.13	29.37	2.6
290.7	40.95	28.46	0.19
291.6	43.32	27	3.6
292.5	43.64	25.43	5.87
293.4	42.91	30.57	2.67
294.3	45.28	27.35	1.62
295.2	41	25.99	0.59
296.1	41.36	26.08	3.27
297	43.06	28.05	1.71
297.9	41.44	25.31	2.88
298.8	40.66	28.44	2.41
299.7	43.46	28.21	1.79
300.6	43.64	28.97	5.12
301.5	41.97	29.48	2.32
302.4	42.56	26.29	5.09
303.3	43.42	26.2	3.94
304.2	41.68	27.77	2.47
305.1	41.76	26.52	2.21
306	41.8	29.53	5.11
306.9	42.78	27.41	3.15
307.8	42.06	25.06	1.26
308.7	41.75	28.25	3.57
309.6	42.46	25.18	1.72
310.5	41.53	28.72	3.67
311.4	44.47	27.22	5.18
312.3	43.3	29.73	3.05
313.2	44.72	29.39	1.88
314.1	42.65	27.39	6.77
315	41.02	30.01	3.65
315.9	39.99	29.36	3.19
316.8	42.58	26.78	-0.88
317.7	42.68	25.76	3.06
318.6	42.01	26.25	0.13
319.5	40.74	29.62	2.03
320.4	44.82	26.56	0.45
321.3	41.85	28.01	3.14
322.2	45.03	27.51	5.62
323.1	40.42	26.2	2.25
324	40.04	27.74	3.15
324.9	43.29	28.96	4.47
325.8	42.06	28.5	6.38
326.7	42.7	27.41	4.39
327.6	43.4	29.19	2.8
328.5	45.34	25.29	5.78
329.4	41.13	26.74	3.89
330.3	41.78	29.17	4.76
331.2	41.34	28.41	3.1
332.1	41.46	29.16	2.45
333	39.99	28.85	3.22
333.9	43.01	28.47	3.65
334.8	41.09	29.19	3.85
335.7	45.21	25.26	6.23
336.6	42.35	27.54	-0.52
337.5	42.75	25.12	1.42
338.4	42.15	27.6	2.51
339.3	41.51	27.5	3.63
340.2	43.91	28.69	6.1
341.1	43.03	27.57	5.3
342	41.69	30.23	2.85
342.9	39.86	28.78	0.48
343.8	39.26	29.14	2.09
344.7	40.81	28.22	2.02
345.6	43.67	29.16	2.33
346.5	41.94	27.28	3.14
347.4	43.18	27.01	1.91
348.3	43.47	27.59	0.23
349.2	42.78	30.99	1.96
350.1	40.34	27.25	2.93
351	40.93	26.15	2.77
351.9	40.57	29.08	4.34
354.6	42.68	27.42	2.7
355.5	42.43	28.26	5.31
356.4	42.95	28.56	1.59
357.3	40.17	27.93	4.23
358.2	41.32	28.34	2.82
359.1	41.88	30.24	1.84
360	41.08	26.72	2.87
360.9	42.13	27.31	5.24
361.8	42.24	27.36	3.07
362.7	41.8	28.57	2.26
363.6	41.54	29.72	1.48
364.5	39.78	25.61	3.95
365.4	41.65	29.01	-0.86
366.3	44.12	27.51	3.07
367.2	42.63	28.95	2.13
368.1	42.67	29.07	2.9
369	41.3	25.96	3.49
369.9	42.59	26.18	6.03
370.8	42.37	27.47	-0.98
371.7	41.73	28.82	2.83
372.6	43.15	26.58	2.62
373.5	41.04	28.64	1.81
374.4	41.11	25.63	5.14
375.3	39.43	28.58	2.27
376.2	42.75	28.43	1.09
377.1	40.01	27.42	2.4
378	40.33	26.78	0.57
378.9	39.86	30.45	3.22
379.8	42.18	28.39	1.91
380.7	40.38	30.77	1.01
381.6	42.9	25.14	2.51
382.5	39.88	26.58	2.19
383.4	39.65	26.68	3.14
384.3	43.5	28.65	3.72
385.2	42.19	25.44	2.65
386.1	42.07	27.93	1.4
387	39.32	24.81	1.32
387.9	39.9	26.07	1.88
388.8	43	26.73	-0.81
389.7	41.29	26.39	1.49
390.6	42.45	26.11	0.62
391.5	42.31	28.6	2.06
392.4	43.2	25.88	4.76
393.3	39.86	26.35	5.53
394.2	43.87	27.8	3.2
395.1	45.1	27.48	1.86
396	40.53	28.49	2.17
396.9	43.83	25.68	1.88
397.8	43.81	27.56	0.98
398.7	41.32	28.62	1.72
399.6	42.73	27.82	1.22
400.5	42.25	27.17	2.76
401.4	40.14	22.02	2.15
402.3	41.51	26.07	-0.31
403.2	44.76	26.96	-0.09
404.1	42.54	27.51	2.43
405	39.61	27.29	1.51
405.9	42.82	25.53	3.23
406.8	44.16	27.4	2.6
407.7	42.23	24.3	2.58
408.6	44.34	27.49	3.18
409.5	43.46	26.37	0.17
410.4	40.05	29.25	-0.34
411.3	40.92	24.33	3.59
412.2	41.95	24.77	3.6
413.1	41.01	24.99	5.37
414	43	24.09	3.73
414.9	39.5	27.24	5.53
415.8	40.01	26.23	2.42
416.7	40.41	27.43	2.83
417.6	41.6	27.59	1.16
418.5	42.93	25.48	1.57
419.4	41.39	25.85	4.26
420.3	42.83	26.22	1.93
421.2	41.39	24.1	2.8
422.1	44.32	25.88	-1.09
423	41.95	25.72	1.26
423.9	43.03	24.62	2.06
424.8	38.28	25.99	1.27
425.7	42.64	28.22	0.81
426.6	40.69	24.14	1.25
427.5	42.35	25.61	2.4
428.4	40.49	26.32	3.14
429.3	42.23	28.57	1.34
430.2	42.57	25.21	0.48
431.1	39.78	27.36	1.66
432	42.37	26.81	2.04
432.9	41.41	29.51	3.95
433.8	40.02	26.19	3.53
434.7	42.04	27.73	0.35
435.6	40.45	25	0.03
436.5	39.73	24.84	-0.28
437.4	41.52	26.12	4.93
438.3	42.83	26.72	3.48
439.2	43.48	27.27	3.07
440.1	40.4	28.03	2.19
441	42.03	24.96	2.94
441.9	41.59	24.42	0.55
442.8	41.77	26.03	-0.02
443.7	39.78	25.57	4.59
444.6	39.66	25.72	2.05
445.5	42.28	24.66	1.1
446.4	42.3	26.16	1.42
447.3	40.02	28.06	2.58
448.2	41.7	29.82	1.49
449.1	40.07	26.51	-0.59
450	42.7	27.97	2.61
450.9	42.3	29.17	3.15
451.8	42.95	29.64	0.68
452.7	41.63	25.75	-0.95
453.6	39.57	28.7	-0.93
454.5	39.67	26.4	-0.85
455.4	41.73	26.91	3.46
456.3	39.96	26.6	2.47
457.2	41.99	27.44	1.58
458.1	43.21	28.58	3.78
459	43.04	23.64	5.24
459.9	43.42	27.43	3.96
460.8	42.57	23.23	3.09
461.7	43.23	24.49	1.99
462.6	40.75	27.35	3.75
463.5	40.64	27.05	1.06
464.4	40.41	23.35	3.92
465.3	41.28	23.86	1.86
466.2	42.75	27.01	1.69
467.1	41.87	25.61	2.42
468	41.79	26.17	2.53
468.9	43.58	24.29	2.9
469.8	41.35	27.22	0.82
470.7	41	25.81	1.89
471.6	42.45	28.01	0.81
472.5	40.29	26.61	2.79
473.4	43.19	26.86	1.16
474.3	40.4	27.19	0.89
475.2	42.69	25.87	0.66
476.1	44.39	27.55	1.45
477	42.27	26.51	3.47
477.9	40.64	27.95	4.6
478.8	38.31	26.9	2.5
479.7	37.96	25.46	-0.1
480.6	39.58	26.48	2.2
481.5	41.66	25.33	-0.96
482.4	42.46	29.82	3.97
483.3	42.19	23.26	0.84
484.2	41.82	26.37	0.49
485.1	38.36	27.11	2.32
486	42.91	24.35	-1.27
486.9	40.69	25.19	3.06
487.8	42.16	26.89	4.12
488.7	41.19	26.3	3.06
489.6	44.37	26.69	4.31
490.5	40.73	24.81	-0.63
491.4	39.25	24.07	2.02
492.3	41.38	26.47	2.11
493.2	42.03	26.33	0.26
494.1	41.47	28.65	1.2
495	42.32	26.44	1.19
495.9	41.17	26.11	3.55
496.8	41.93	28.33	-0.7
497.7	41.79	26.87	5.25
498.6	39.81	25.09	2.16
499.5	38.27	27.14	2.8
500.4	40.38	24.41	-0.3
501.3	40.52	26.08	3.92
502.2	45.01	27.11	4.59
503.1	37.83	27.19	2.7
504	40.61	27.25	2.21
504.9	40.67	27.35	2.48
505.8	43.42	26.57	0.09
506.7	39.36	22.76	2.11
507.6	42.23	25.91	2.85
508.5	39.87	27.72	0.23
509.4	40.3	26.79	2.4
510.3	43.13	25.09	-0.61
511.2	37.99	25.7	0.86
512.1	42.35	28.55	2.83
513	42.58	25.65	0.76
513.9	43.18	26.96	3.54
514.8	41.56	24.33	4.72
515.7	40.73	24.76	0.82
516.6	39.47	27.06	0.11
517.5	40.69	26.63	1.69
518.4	40.79	24.45	2.51
519.3	37.66	23.52	2.53
520.2	41.06	26.05	3.82
521.1	39.59	25.09	1.97
522	40.97	23.77	3.21
522.9	40.42	23.52	1.87
523.8	40.88	25.82	2.08
524.7	41.72	26.84	4.13
525.6	44.12	27.37	3.49
526.5	42.05	28.89	2.62
527.4	40.09	25.42	0.64
528.3	42.79	25.28	4.86
529.2	43.35	26.98	-0.55
530.1	40.49	25.73	2.45
531	39.06	27.8	2.05
531.9	40.93	25.09	2.73
532.8	37.36	26.6	2.5
533.7	41.74	26.3	2.64
534.6	40.96	26.05	1.08
535.5	41.76	24.82	-0.38
536.4	41.08	26.94	0.23
537.3	40.17	25.29	2.4
538.2	41.14	25.4	3.58
539.1	41.88	28.77	2.54
540	44.61	27.72	-0.14
540.9	41.09	25.53	1.55
541.8	43.7	24.77	1.77
542.7	41.81	24.18	1
543.6	41.48	25.31	2.43
544.5	40.83	24.52	-0.48
545.4	41.91	26.94	3.34
546.3	43.43	27.99	1.74
547.2	41.6	24.73	0.46
548.1	41.83	25.87	-0.32
549	40.63	25.46	0.88
549.9	40.23	23.85	0.63
550.8	42.63	25.27	-0.22
551.7	40.96	24.84	4.32
552.6	42.93	27.19	1.59
553.5	42.36	26.55	1.75
554.4	42.03	26.15	1.6
555.3	41.96	22.55	1.01
556.2	42.12	25.17	0.25
557.1	41.11	24.84	2.85
558	44.76	24.62	3.66
558.9	39.02	26.91	2.4
559.8	41.3	22.67	-0.82
560.7	42.42	26.14	-0.45
561.6	39.43	26.27	1.22
562.5	39.92	26.84	0.35
563.4	37.21	26.45	3.19
564.3	41.45	26.06	1.95
565.2	39.56	26.82	3.4
566.1	43.81	26.38	1.98
567	42.04	24.19	1.51
567.9	40.87	25.45	1.77
568.8	41.23	25.79	2.72
569.7	40.75	25.28	-0.35
570.6	40.38	27.1	2.22
571.5	37.8	26.1	0.52
572.4	39.02	26.8	1.24
573.3	40.92	25.1	1.09
574.2	41.08	23.19	0.55
575.1	38.41	26.01	0.3
576	40.13	25.47	3.13
576.9	40.33	26.65	0.06
577.8	42.55	26.61	0.38
578.7	40.65	23.38	3.01
579.6	40.14	22.2	0.37
580.5	38.41	23.73	1.91
581.4	40.58	25.42	0.42
582.3	42.01	25.57	3.11
583.2	40.82	26.7	2.64
584.1	36.77	22.73	2.1
585	42.26	25.5	0.2
585.9	41.35	26.11	0.32
586.8	39.53	24.28	0.68
587.7	40.71	25.19	2.67
588.6	38.48	25.29	3.1
589.5	36.52	22.93	1.61
590.4	41.44	27.51	-0.55
591.3	41.19	24.05	3.71
592.2	39.92	24.78	3.44
593.1	40.78	24.78	0.88
594	39.46	24.89	0.77
594.9	39.94	26.2	1.13
595.8	40.11	24.97	1.32
596.7	39.04	24.92	2.72
597.6	39.25	26.44	1.58
598.5	41.65	25.84	3.18
599.4	38.43	25.36	2.98
600.3	39.35	23.09	0.64
601.2	39.5	24.8	3.04
602.1	38.42	26.8	4.71
603	39.88	25.32	0.18
603.9	40.32	27.37	3.57
604.8	42.8	28.2	0.9
605.7	41.78	28.64	1.37
606.6	39.91	24.68	0.51
607.5	42.57	22.01	1.12
608.4	38.1	27.85	1.08
609.3	41.36	25.49	0.71
610.2	39.52	27.68	0.85
611.1	39.16	24.14	1.87
612	41.57	26.96	0.78
612.9	43.09	25.33	0.98
613.8	42.55	25.79	4.88
614.7	39.99	24.74	-1.2
615.6	40.51	24.57	2.47
616.5	38.62	25.44	1.98
617.4	40.48	23.52	2.08
618.3	42.64	24.57	-0.45
619.2	40.19	25.46	0.52
620.1	42.18	24	2.88
621	39.93	22.35	2.53
621.9	39.74	24.78	2.11
622.8	41.14	26.4	0.9
623.7	41.37	23.95	4.44
624.6	42.06	26.65	2.33
625.5	41.06	25.55	0.62
626.4	40.51	23.85	2.5
627.3	38.96	23.69	0.42
628.2	41.15	26.24	2.8
629.1	38.62	25.19	0.93
630	38.67	23.2	4.63
630.9	41.99	25.98	0.54
631.8	40.35	24.29	-0.31
632.7	40.91	25.98	3.06
633.6	42.27	27.62	2.01
634.5	42.9	25.74	2.8
635.4	37.32	25.17	0.37
636.3	39	22.5	2.76
637.2	39.99	24.89	1.1
638.1	43.31	24.6	2.58
639	39.77	23.57	0.93
639.9	38.39	23.03	2.64
640.8	41.9	23.86	-0.91
641.7	39.5	25.92	2.32
642.6	39.81	24.9	2.54
643.5	39.85	26.93	-1.06
644.4	41.22	25.04	-0.82
645.3	39.94	24.37	2.05
646.2	41.95	26.6	3.85
647.1	41.25	26.44	3.75
648	39.58	21.88	2.78
648.9	39.64	24.04	2.82
649.8	39.77	25.12	1.99
650.7	40.02	28.19	0.26
651.6	39.63	25.4	2.74
652.5	37.51	23.11	0.39
653.4	41.91	25.52	5.68
654.3	40.69	27.42	2.17
655.2	39.28	24.63	-0.07
656.1	39.88	23.3	3.64
657	38.74	26.05	2.18
657.9	41.11	28.11	0.02
658.8	38.95	21.81	0.26
659.7	39.61	26.03	0.69
660.6	41.53	23.59	0.4
661.5	40.62	25.09	1.09
663.3	41.78	24.35	-2.07
664.2	39.8	25.39	2.3
665.1	40.44	24.21	1.85
666	40.14	24.61	2.53
666.9	39.6	26.47	-2.01
667.8	40.82	24.36	-1.09
668.7	42.81	26.02	0.69
669.6	42.47	24.7	1.06
670.5	38.53	26.51	1.97
671.4	38.43	27.62	0.36
672.3	40.48	24.76	3.45
673.2	39.95	23.74	2.44
674.1	40.35	26.22	-0.23
675	40.42	23.38	2.64
675.9	40.35	24.01	0.77
676.8	38.27	24.13	2.7
677.7	42.7	26.03	0.04
678.6	40.59	23.03	-2.04
679.5	42.48	26.87	4.09
680.4	39.72	25.15	1.14
681.3	41.35	23.63	1.94
682.2	38.38	26.12	1.4
683.1	38.61	25.81	0.24
684	40.88	25.19	-2.89
684.9	41.48	27.08	0.35
685.8	38.87	24.89	0.4
686.7	39.9	24.4	-0.52
687.6	41.02	23.48	-1.2
688.5	40.64	25.22	0.27
689.4	36.02	25.64	5.18
690.3	40	24.33	1.85
691.2	40.98	21.83	2.2
692.1	39.93	26.57	2.68
693	41.08	25.06	1.18
693.9	37.08	23.36	1.27
694.8	40.69	26.05	0.08
695.7	40.57	20.4	1.23
696.6	38.71	26.18	-0.86
697.5	43.07	23.75	1.77
698.4	39.04	23.64	2.75
699.3	41.54	26.51	-0.58
700.2	41.11	26.62	-0.17
701.1	41.43	26	1.32
702	38.64	24.17	0.34
702.9	38.06	25.88	-3.25
703.8	43.21	24.54	0.36
704.7	40.16	24.15	0.52
705.6	39.71	24.64	1.11
706.5	39.51	26.94	0.43
707.4	41.22	24.98	0.4
708.3	38.87	26.11	2.05
709.2	40.99	23.7	1.97
710.1	39.34	25.2	1.52
711	37.63	22.8	1.34
711.9	40.36	23.47	0.06
712.8	38.02	23.89	-0.19
713.7	42.8	25.39	1.34
714.6	38.97	26.1	-0.03
715.5	39.77	23.43	0.54
716.4	41.11	27.7	-0.36
717.3	41.44	24.84	1.34
718.2	40.6	24.47	-1.73
719.1	42.11	25.36	-0.2
720	40.4	25.33	1.11
720.9	38.47	26.29	2.3
721.8	39.21	23.24	0.79
722.7	41.98	26.83	3.26
723.6	43.18	22.45	-1.17
724.5	36.61	23.42	0.95
725.4	37.81		2.79
726.3	38.96		1.34
727.2	40.9		3.75
728.1	38.79		1.44
729	39.73		3.31
	38.63

## Sheet: 100uM 30uL 60 100 5 15 DPP
TIME	30 µL/min	60 µL/min	100 µL/min
0	-0.75	-0.97	-2.24
0.9	-8.33	-6.87	6.21
1.8	4.8	4.49	-3.08
2.7	14.39	17.08	2.57
3.6	15.44	15.9	14.38
4.5	15.49	14.94	14.26
5.4	15.51	14.49	13.55
6.3	16.81	14.48	13.9
7.2	14.62	17.82	11.99
8.1	15.64	16.56	13.29
9	15.4	13.43	13.55
9.9	15.15	16.6	12.2
10.8	14.31	18.59	14.26
11.7	14.06	13.99	15.88
12.6	15.49	15.61	16.09
13.5	15.33	15.51	13.21
14.4	13.06	14.53	14.84
15.3	15.37	16.08	14.68
16.2	14.95	16.16	12.91
17.1	13.43	17.62	14.21
18	12.07	14.78	15.27
18.9	13.25	15.01	14.24
19.8	15.73	13.21	12.59
20.7	13.56	16.37	14.15
21.6	12.5	15.89	15.32
22.5	14.07	15.74	11.79
23.4	13.45	15.25	13.5
24.3	14.89	14.93	15.92
25.2	11.38	16.18	13.08
26.1	13.72	15.9	11.31
27	12.71	9.36	15.26
29.7	18.58	20.75	16.22
32.4	14.3	17.51	12.51
33.3	16.61	16.2	13.07
34.2	13.98	17.08	16.22
35.1	13.15	18.53	13.23
36	15.68	16.08	14.57
36.9	12.91	17.96	13.62
37.8	13.4	18.68	14.5
38.7	14.72	15.6	15.24
39.6	12.89	18.54	14.74
40.5	13.8	18.36	10.97
41.4	14.09	16.4	15.93
42.3	12.4	17.52	12.16
43.2	15.32	16.51	14.33
44.1	13.59	16.69	12.89
45	14.03	16.47	14.97
45.9	13.88	18.44	17.04
46.8	14.26	16.5	10.53
47.7	14.44	18.83	11.95
48.6	16.9	15.97	15.13
49.5	16.1	17.96	10.87
50.4	14.08	19.46	13.29
51.3	15	18.46	12.91
52.2	14.12	18.5	14.21
53.1	15.07	17.29	13.35
54	15.22	21.12	14.62
54.9	16.25	17.36	15.12
55.8	16.14	17.56	14.73
56.7	16.08	15.91	14.67
57.6	12.97	18.02	14.88
58.5	12.92	14.97	11.31
59.4	21.12	20.81	13.88
60.3	33.21	17.63	14.87
61.2	-3.13	19.16	12.05
62.1	-2.28	21.88	15.65
63	-1.69	22.75	10.7
63.9	0.22	1.2	10.13
64.8	-0.43	1.32	27.98
65.7	-0.91	1.53	-0.71
66.6	0.84	3.17	-0.15
67.5	0.35	-1.08	0.78
68.4	0.01	-1.72	1.73
69.3	-0.98	0.09	0.14
70.2	0.83	-0.56	-0.49
71.1	-1.18	-0.99	-1.98
72	-1.03	-1.25	-1.19
72.9	2.51	-2.25	-1.09
73.8	-2.18	-1.36	0.52
74.7	1.01	0.01	-1.52
75.6	-1.88	-0.79	0.91
76.5	-1.07	-1.98	0.47
77.4	-2.91	-0.65	-0.46
78.3	-1.13	1.39	-2.47
79.2	-1.23	2.78	-2.3
80.1	-2.41	-0.25	-2.09
81	0.36	-1.54	-1.22
81.9	0.41	0.03	0.68
82.8	-2.7	-0.58	-1.53
83.7	0.21	-3.1	-1.76
84.6	-0.21	1.33	-0.25
85.5	-3.42	-0.7	-2.13
86.4	-0.53	1.3	-1.15
87.3	-0.84	-0.77	-1.12
88.2	-1.05	-0.24	0.87
89.1	-0.42	0.76	1.08
90	-1.48	-0.5	-3.26
90.9	-0.02	1.21	0.96
91.8	3.48	-2.62	-2.92
92.7	0.76	-2.59	-2.04
93.6	-2.72	3.4	-0.6
94.5	-0.2	-0.76	0.2
95.4	-0.45	0.14	-2.25
96.3	2.48	-0.17	0.07
97.2	-1.24	-0.15	-3.94
98.1	-3.69	1.47	-4.2
99	-0.3	1.04	-2.28
99.9	0.85	2.38	-3.74
100.8	0.07	1.2	-0.91
101.7	-0.02	-0.95	-1.56
102.6	-2.6	2.01	-2.95
103.5	0.56	0.98	-1.55
104.4	-2.47	-0.12	-0.27
105.3	1.82	-2.25	0.58
106.2	-1.2	-0.46	-0.04
107.1	0.09	-0.65	-0.97
108	-3.11	-1.97	1.39
108.9	-1.42	0.16	-1.7
109.8	1.26	-0.79	-2.08
110.7	1.19	0.28	1.58
111.6	0.94	0.94	0.11
112.5	-0.95	-0.76	-1.43
113.4	2.2	1.37	-0.55
114.3	0.1	0.66	2.7
115.2	0.39	1.45	-2.56
116.1	-0.68	-2.2	-0.16
117	-2.79	-1.54	-1.86
117.9	0.23	1.29	-0.61
118.8	1.33	0.63	-2.53
119.7	-1.88	-0.55	-1.39
120.6	-1.45	0.7	-3.35
121.5	0.44	-1.77	-4.99
122.4	-1.37	-3.53	0.83
123.3	-2.33	2.22	-2.42
124.2	-0.27	0.43	-3.06
125.1	-1.15	0.87	0.31
126	-0.7	-1.44	1.05
126.9	-1.82	0.71	-0.2
127.8	1.28	0.06	-1.38
128.7	-0.26	0	0.05
129.6	-0.96	1.02	0.09
130.5	-0.06	-0.87	-0.51
131.4	-1.7	-0.86	-1.37
132.3	-1.78	0.26	0.41
133.2	-0.38	-0.86	-0.74
134.1	-2.03	-0.14	-0.35
135	0.28	-0.29	0.5
135.9	-2.61	-2.2	-0.5
136.8	-0.44	-2.4	-1.61
137.7	1.05	-1.37	-4.49
138.6	-1.12	-0.36	-0.92
139.5	-1.13	1.88	-1.22
140.4	0.81	0.1	-0.38
141.3	0.22	1.74	-0.3
142.2	-0.69	-1.72	0.19
143.1	0.35	0.01	-1.4
144	-0.36	-1.29	-0.32
144.9	-0.47	1.83	-3.79
145.8	-3.58	-1.06	-0.73
146.7	-0.51	-0.32	-4.4
147.6	-0.16	0.74	-0.08
148.5	0.61	-0.38	-0.95
149.4	-1.55	0.87	-1.5
150.3	0.89	-1.34	-3.41
151.2	-1.74	-2.23	0.16
152.1	1.61	0.5	-2.03
153	1.1	0.88	0.55
153.9	-1.94	2.41	-4.26
154.8	-1.39	0.66	-1.19
155.7	-1.53	1.31	-1.89
156.6	-2.91	1.15	-1.05
157.5	0.83	0.16	-3.61
158.4	0.08	-1.18	-1.81
159.3	-0.31	-1.08	-0.86
160.2	-2.26	2.2	0.22
161.1	-0.69	-1.99	-1.82
162	2.71	0.9	1.36
162.9	-2.47	-1.37	0.91
163.8	-0.13	-1.47	-0.7
164.7	0	1.58	-2.46
165.6	2.24	-0.82	-3.11
166.5	0.28	0.64	0.08
167.4	2.59	1.85	-3.44
168.3	-1.55	2.08	-3.26
169.2	-2.69	1.47	-1.53
170.1	0.57	-0.54	-1.62
171	3.4	-1.04	-3.19
171.9	-0.49	3.06	-2.13
172.8	0.97	-0.95	-1.99
173.7	1.31	1.44	-0.17
174.6	-1.56	-0.44	-1.52
175.5	-0.86	-0.45	-0.29
176.4	-1.57	-3.43	-2.53
177.3	0.18	-0.64	-2.62
178.2	1.8	0.66	-1.74
179.1	0.23	0.93	-0.88
180	-3.04	-0.08	-1.39
180.9	-3.84	-0.12	0.82
181.8	-1.72	1.15	-4.43
182.7	-0.77	-0.45	-1.31
183.6	-1.95	0.75	-2.42
184.5	-1.51	-3.18	-3.68
185.4	-1.19	-0.28	-1.1
186.3	-0.46	1.12	-2.91
187.2	-1.67	-1.67	-1.95
188.1	-1.1	1.59	-0.23
189	0.72	-2.36	-1.78
189.9	0.49	0.57	-3
190.8	-0.41	-2.19	-2.05
191.7	-1.21	-1.44	-0.62
192.6	-0.02	0.55	-2.71
193.5	-2.26	-0.5	-1.33
194.4	-3.11	-0.62	0.13
195.3	-3.37	0.32	-2.11
196.2	-0.75	-1.18	-0.61
197.1	0.99	-2.29	-0.72
198	-1.02	-0.23	-1.28
198.9	0.24	2.96	0.08
199.8	-2.04	2.45	-0.77
200.7	0.85	-0.22	-2.13
201.6	-0.85	-1.13	-1.35
202.5	-0.74	-0.91	-2.6
203.4	0.12	-0.95	0.45
204.3	0.7	-2.19	-0.89
205.2	0.33	1.19	-1.14
206.1	0.47	0.7	-1.16
207	-1.67	0.41	-1.79
207.9	0.28	0.38	0.29
208.8	-1.72	0.71	-2.16
209.7	0.45	1.84	-3.29
210.6	-2.41	0.43	-2.09
211.5	-0.14	-0.81	-0.7
212.4	-2.34	-0.56	-1.41
213.3	-1.4	-1.36	-3.17
214.2	-0.76	1.44	-0.71
215.1	-0.32	1.02	-0.64
216	-0.61	-0.92	-1.54
216.9	-0.28	-2.19	-2.41
217.8	-0.94	-1.82	-1.38
218.7	-0.06	0.68	-0.36
219.6	-1.1	0.66	-2.05
220.5	-0.97	-0.28	-1.38
221.4	0.67	1.15	-4
222.3	-1.64	0.11	-3.62
223.2	-0.91	-1.56	-2.38
224.1	-3.21	-1.69	-2.13
225	-2.27	0.48	-2.34
225.9	-1.65	-2.36	-0.47
226.8	-0.7	0.29	-1.03
227.7	1.06	-0.84	-2.31
228.6	0.79	2.35	-2.03
229.5	-3.18	1.05	-0.41
230.4	0.22	0.98	0.64
231.3	-1.53	-0.62	-0.82
232.2	-0.02	-0.99	-0.79
233.1	1.16	0.13	-0.82
234	-0.68	-0.69	-2.03
234.9	-0.7	-1.14	-2.31
235.8	-0.79	2.49	-3.39
236.7	-1.85	-1.05	-2.91
237.6	0.04	-0.69	-1.19
238.5	-1.16	1.58	-2.27
239.4	-3.21	0.2	-4.35
240.3	-0.66	0.37	-2.44
241.2	-1.56	-2.89	-1.55
242.1	2.25	-1.34	-1.87
243	-0.15	-0.11	-2.11
243.9	-1.16	-2.22	-1.2
244.8	-0.86	0.26	-2.18
245.7	-0.81	-1.09	-2.02
246.6	0.57	-0.46	0.39
247.5	-3.45	-0.75	-3.12
248.4	-1.09	0	-4.37
249.3	-4.71	-1.76	-0.67
250.2	-1.61	-0.69	-3.22
251.1	-2.26	1.61	-2.02
252	0.15	0.51	-2.4
252.9	-1.05	-0.8	-2.48
253.8	-0.23	0.11	-0.59
254.7	-2.29	1.7	0.09
255.6	0.43	-2.25	-1.85
256.5	-0.84	-0.56	0.59
257.4	0.14	-2	-0.02
258.3	1.22	-0.07	-0.31
259.2	-1.13	-1.81	-2.33
260.1	-1.75	-0.37	-1.29
261	-1.34	0.55	-0.18
261.9	-1.3	-0.98	-2.06
262.8	-2.25	-1.88	-2.5
263.7	1.25	-2.63	-4.55
264.6	-0.23	-2.2	-2.39
265.5	-0.63	1.51	-0.72
266.4	1.16	-1.45	-2.16
267.3	-1.7	0.86	-2.67
268.2	-1.59	-1.23	-0.83
269.1	-0.2	-0.99	-1.57
270	-0.73	0.14	-2.36
270.9	-0.94	1.48	-1.35
271.8	-3.14	0.04	-0.35
272.7	-0.53	-0.45	-0.81
273.6	-1.46	-0.65	-0.82
274.5	-0.67	-1.42	-0.43
275.4	-0.15	-0.26	-2.23
276.3	-2.13	0.44	-4.93
277.2	-2.41	2.26	-0.33
278.1	-0.54	-0.93	2.28
279	-0.62	1.53	-2.04
279.9	-0.78	-0.32	-2.71
280.8	-0.57	-1.33	-0.56
281.7	0.57	0.03	-0.66
282.6	-1.34	-0.29	-0.21
283.5	-0.09	-2.5	-2.56
284.4	-2.66	-1.87	-0.94
285.3	-3.33	0.03	-3.63
286.2	1.08	-1.83	-1.27
287.1	-0.56	-0.4	-2.22
288	-3.52	-0.2	-1.5
288.9	-0.59	-0.52	1.29
289.8	0	-1.2	-1.68
290.7	-3.67	0.34	-2.8
291.6	1.3	-0.55	-2.61
292.5	0.03	-1.86	-1.65
293.4	0.44	-0.72	-2.73
294.3	1.54	-0.11	-2.69
295.2	-0.9	-0.24	-2.06
296.1	-2.91	-0.5	-1.6
297	-2.19	-0.61	-1.7
297.9	-3.23	-0.33	-1.89
298.8	0.08	-1.33	-0.54
299.7	-0.46	2.07	-1.78
300.6	-1.52	1.24	-1.91
301.5	0.26	0.93	-2.95
302.4	-2.12	1.53	-0.36
303.3	-2.43	0.03	-0.56
304.2	-0.11	-1.68	-4.44
305.1	1.08	-1.91	-2.78
306	-0.33	-0.75	-0.02
306.9	-0.3	1.33	-1.29
307.8	-1.58	-0.81	-1.67
308.7	-1.57	-0.05	-1.76
309.6	-1.5	0.99	-2.16
310.5	-2.75	2.12	-1.68
311.4	-2.23	-0.24	-2.73
312.3	-2.14	-0.39	-1.29
313.2	-1.08	-2.21	-1.09
314.1	-1.72	0.09	-5.65
315	1.15	-2.79	0.57
315.9	-1.46	-1.49	0.37
316.8	-2.53	-0.47	-2.08
317.7	0.49	0.68	-1.96
318.6	-0.89	-0.99	-0.59
319.5	-2.82	0.83	-3.86
320.4	2.79	-1.11	-2.26
321.3	0.37	-2.08	-2.16
322.2	0.94	-1.79	-3.01
323.1	0.29	-0.8	-1.18
324	-0.59	-1.82	0.2
324.9	-3.89	-1.3	-2.24
325.8	-1.66	-0.63	-1.35
326.7	-0.14	-1.35	-2.05
327.6	1.15	-0.58	-1.73
328.5	0.73	-4.14	-1.78
329.4	-3.09	-1.71	-1.99
330.3	-0.95	-3.87	-1.39
331.2	-1.15	0.26	0.11
332.1	-0.29	1.77	-1.52
333	-0.08	-1.29	-1.81
333.9	-2.6	-2.16	-3.13
334.8	-1.76	-0.5	-2.91
335.7	-1.6	-1.32	-0.03
336.6	-1.05	0.62	-3.27
337.5	-3.61	-0.4	-1.67
338.4	-3.28	-2.35	-1.25
339.3	-0.8	-0.11	-3.41
340.2	-1.93	-1.58	-0.79
341.1	-0.75	-2.7	-0.56
342	-3.09	-3.22	-2.02
342.9	-1.75	-1.61	-0.98
343.8	0.51	-1.4	-2.46
344.7	2.4	1.42	-2.46
345.6	-0.55	-0.66	-2.44
346.5	-0.42	-2.65	-1.52
347.4	-0.12	-0.7	-2.06
348.3	-2.11	-2.01	-2.45
349.2	-1.19	-0.42	-1.6
350.1	-2.56	-0.4	-2.61
351	0.24	-3.15	-1.29
351.9	-1.5	-1.63	-1.63
352.8	-4.24	1.89	-1.84
353.7	1.01	0.3	-3.06
354.6	-0.9	-3	-2.76
355.5	-0.72	-0.93	-1.12
356.4	-1.39	0.27	-0.68
357.3	0.7	-0.97	-2.15
358.2	0.35	1.3	0.72
359.1	-0.75	-2.75	-1.61
360	-0.84	-1.36	-1.26
360.9	-0.35	0.26	-3.05
361.8	0.49	0.28	-0.49
362.7	-0.15	-2.86	-2.08
363.6	-1.38	-0.72	-1.96
364.5	1.04	-0.19	-1.31
365.4	-2.5	-2.72	0.43
366.3	0.16	-3.21	-2.35
367.2	-0.08	-1.3	-1.26
368.1	2.14	-0.12	-4.13
369	-1.2	-0.29	-1.23
369.9	0.3	-0.57	-3.32
370.8	-1.03	-3.57	-1.77
371.7	0.64	1.46	-2.01
372.6	0.64	-1.1	-1.09
373.5	-0.4	-3.25	-2.09
374.4	-0.93	-1.01	-2.63
375.3	-0.97	-3.3	-2.44
376.2	-1.78	-1.52	-2.14
377.1	-1.89	-1.24	-2.4
378	-0.01	-1.5	-1.37
378.9	-0.45	0.33	-2.1
379.8	-3.05	0.13	-0.95
380.7	-1.35	-1.11	-1.47
381.6	-1.15	-1.34	0.98
382.5	-0.96	0.03	-2.72
383.4	-1.67	-0.2	-3.74
384.3	-0.66	0.99	-0.98
385.2	-1.82	0.14	-1.18
386.1	1.4	-3.61	-2.18
387	-3.19	-0.11	0.28
387.9	-1.12	-1.08	-2.67
388.8	-1.57	-1.47	-0.76
389.7	-0.52	-1.9	-1.76
390.6	-1.63	0.75	0.19
391.5	0.46	-3.45	-1.81
392.4	-3.85	-0.26	0.78
393.3	1.69	-1.2	-1.98
394.2	-1.8	-1.73	-1.53
395.1	-2.26	-1.15	-1.41
396	0.41	-1.42	0.72
396.9	-2.54	-0.36	0.1
397.8	0.34	1.13	-1.52
398.7	-2.15	-3.43	-1.49
399.6	-2.08	-0.39	-2.59
400.5	-0.61	-1.41	0.21
401.4	-0.38	-1.37	-2.9
402.3	-0.59	-2.2	-3.34
403.2	-2.52	-0.68	-1.15
404.1	-2.45	-2.8	-0.2
405	-3.91	-1.62	-1.96
405.9	-1.7	-1.58	-1.63
406.8	-1.77	-0.6	-3.11
407.7	-2.79	-2.64	0.4
408.6	0.17	1.69	-3.35
409.5	-0.87	0.51	0.01
410.4	-1.76	-0.28	-0.87
411.3	1.04	0.44	-2.54
412.2	-0.6	-3.49	0.82
413.1	-2.31	-0.73	-2.2
414	-2.17	0.19	1.66
414.9	0.26	-1.89	-0.4
415.8	1.67	-0.98	-0.24
416.7	-2.12	-0.97	-1.07
417.6	-0.37	0.76	-1.38
418.5	-2.47	-4.37	-0.83
419.4	0.14	-1.29	-0.56
420.3	-1.24	-2.38	-3.43
421.2	0.74	-0.07	0.05
422.1	0.28	-1.32	-2.8
423	-0.94	-1.27	-2.29
423.9	-1.22	-0.65	-2.89
424.8	-0.12	0.04	0.19
425.7	-2.66	0.81	1.57
426.6	0.94	-2.87	1.18
427.5	-0.08	-1.94	-3.55
428.4	-0.3	-2.05	-1.13
429.3	-1.68	-5.78	-1.82
430.2	-1	-1.08	0.33
431.1	-3.52	-0.19	-0.46
432	-3.47	-1.46	-1.16
432.9	0.96	0.39	-1.64
433.8	-0.96	-3.01	-1.27
434.7	-1.12	-0.68	0.04
435.6	0.33	-1.32	-1.65
436.5	-1.52	-1.16	-0.34
437.4	-1.44	0.57	-2.03
438.3	-0.92	-2.07	0.04
439.2	-3.15	-2.17	-0.7
440.1	0.02	-1.26	-4.84
441	-2.25	-2.08	-0.75
441.9	-1.61	-0.85	-1.61
442.8	-1.1	-1.71	-1.96
443.7	-4.41	-2.48	-1.79
444.6	0.08	1.78	-0.41
445.5	0.05	-0.38	-2.01
446.4	-0.7	-2.27	-0.62
447.3	-0.57	0.43	-1
448.2	-0.38	-1.57	-2.09
449.1	-0.33	-0.74	-2.94
450	-1.81	-1.63	-2.87
450.9	-0.17	-2.14	-2.35
451.8	-1.99	0.7	-1.81
452.7	0.34	-0.56	-1.46
453.6	-1.31	-3.48	-1.61
454.5	-1.62	0.06	-1.48
455.4	-2.04	0.04	-2.67
456.3	-0.44	1.88	-1.05
457.2	0.31	-1.13	-2.4
458.1	-0.39	1.17	-0.88
459	-2.6	-0.75	-2.13
459.9	-0.29	-0.95	-2.22
460.8	1.98	-0.7	-1.72
461.7	-0.12	-1.82	-4.58
462.6	0.97	-3.38	1.24
463.5	-0.62	-3.14	-2.16
464.4	-0.25	-3.51	-2.44
465.3	-1.18	-1.49	0.6
466.2	-3.69	-3.02	-0.72
467.1	-2.98	-0.5	-2.26
468	-1.37	-0.19	-1.8
468.9	0.08	-2.75	-2.75
469.8	-1.5	-0.12	-0.62
470.7	-1.2	-2.34	-2.63
471.6	-0.34	-1.6	-2.64
472.5	-1.38	0.35	-0.49
473.4	-5.65	-3.61	-1.73
474.3	-0.17	-0.9	-2.08
475.2	-1.42	-1.33	1.07
476.1	0.19	-2.14	-1.88
477	0.22	0.52	-1.56
477.9	0.92	-3.57	-2.27
478.8	-1.26	-1.07	-2.98
479.7	1.29	0.68	-2.41
480.6	0.05	1.28	1.47
481.5	1	-1.33	-2.49
482.4	-1.05	0.25	-3.88
483.3	-2.03	-1.64	-1.77
484.2	-0.65	-1.52	-2.29
485.1	-3.14	-3.56	-1.6
486	-1.29	-2.98	-1.5
486.9	-1.91	-0.58	-0.43
487.8	-1.62	1.39	1
488.7	-2.95	0.61	-2.11
489.6	-0.36	0.61	-4.36
490.5	-0.61	-0.38	-2.5
491.4	-0.49	0.78	-1.57
492.3	-1.3	-0.6	0.21
493.2	-1.56	-1.12	-2.71
494.1	0.11	-2.71	-0.05
495	0.01	-0.68	-1.89
495.9	-0.81	0.15	-2.76
496.8	-1.52	-0.32	-0.97
497.7	-2.07	-0.94	-0.76
498.6	-0.09	0.8	0.09
499.5	-4.43	-1.58	-1.53
500.4	-1.44	1.11	-0.78
501.3	-0.21	-0.45	-1.12
502.2	-1.56	-2.59	-4.03
503.1	0.87	-1.78	0.07
504	0.73	1.11	-2.07
504.9	-2.87	-0.66	-0.84
505.8	0.61	-1.84	-0.61
506.7	-0.46	-0.52	-0.95
507.6	-2.39	-1.8	-2.27
508.5	-0.93	1.32	-4.06
509.4	0.41	0.38	-2.28
510.3	-1.88	-1.34	-0.53
511.2	1.96	1.25	-3.96
512.1	-0.63	-1.62	-1.06
513	-0.24	0.1	-1.47
513.9	0.54	-1.67	-0.54
514.8	0.06	-1.27	-2.39
515.7	0.38	-3.53	-1.41
516.6	-0.33	-2.9	-1.82
517.5	-1.54	-0.78	-2.92
518.4	-2.09	-2.61	-2.2
519.3	0.23	-2.58	-1.55
520.2	0.25	-2.67	-0.3
521.1	-2.54	-1.03	-2.19
522	0.34	-0.88	0.15
522.9	-1.22	-2.71	-0.86
523.8	-0.18	-2.96	-2.58
524.7	0.79	-1.98	2.54
525.6	1.13	-2.16	-2.14
526.5	-0.93	-3.36	-0.52
527.4	0.66	-2.23	-1.64
528.3	-0.89	-4.21	-3.63
529.2	-1.6	-1	-1.01
530.1	0.26	-3.26	-1.29
531	2.92	-0.91	-1.38
531.9	-2.01	0.68	-1.01
532.8	1.26	1.37	-2.17
533.7	-2.12	-3.17	-1.04
534.6	-2.14	-2.34	-0.34
535.5	0.29	-0.45	-1.83
536.4	-0.13	0	-0.82
537.3	0.26	-0.77	-3.6
538.2	-1.68	-0.12	-3.66
539.1	0.01	-1.67	-0.6
540	-1.36	-0.83	-0.13
540.9	-1.98	-1.12	-1.2
541.8	2.02	-2.55	-0.69
542.7	1.3	-2.25	-1.89
543.6	0.05	0.91	-2.02
544.5	-1.52	-2.6	-2.49
545.4	0.26	0.37	-0.3
546.3	-0.28	-2.42	-0.39
547.2	-0.31	-0.41	-0.47
548.1	-2.05	-0.71	-1.48
549	-1.18	1.11	-2.82
549.9	-0.19	-0.35	-0.29
550.8	-3.24	-1.32	-2.59
551.7	-1.56	-0.57	-2.13
552.6	0.37	-2.3	-1.53
553.5	-2.39	0.4	-1.98
554.4	0.31	-0.23	-1.1
555.3	0.4	-1.57	-1.31
556.2	3.24	2.18	-1.85
557.1	-1.84	-3.45	-3.19
558	-1.2	0.94	-1.54
558.9	-1.13	-1.73	-2.03
559.8	-0.75	-1.29	-3.36
560.7	0.79	0.62	-2.91
561.6	0.44	0.51	-1.24
562.5	-1.77	-0.99	-0.44
563.4	-0.47	-2.38	-2.48
564.3	-0.62	-2.47	-1.38
565.2	-0.45	-0.86	0.38
566.1	2.46	-1.88	-2.98
567	0.73	-1.61	-0.14
567.9	0.82	-0.11	-0.77
568.8	-0.62	0.29	-1.12
569.7	0.54	-1.65	0.15
570.6	-1.59	-1.94	-0.74
571.5	1.67	-1.2	-2.59
572.4	0.96	-1.24	-1.24
573.3	-1.6	-0.86	-2.99
574.2	-1.7	0.78	-2.38
575.1	-3.09	-0.14	-2.46
576	-2.61	-3.17	-3.15
576.9	-1.23	3.08	-0.85
577.8	-2.92	1.37	-2.61
578.7	-1.01	0.86	-4.16
579.6	-1.14	0.96	-0.42
580.5	-1.3	0.72	-1.64
581.4	-0.57	1.42	-1.11
582.3	-0.87	-3.96	-1.97
583.2	0.16	-0.77	-1.72
584.1	-0.93	1	-2.79
585	1.77	-0.36	0.65
585.9	-3.02	-2.45	0.94
586.8	-1.08	0.17	-0.23
587.7	-0.84	-1.09	0.34
588.6	-1.76	-2.17	-2.06
589.5	-3.56	-0.58	-1.64
590.4	-1.22	-1	-1.94
591.3	-1.56	-0.66	-0.98
592.2	-0.61	-1.48	1.11
593.1	-0.43	-0.51	-1.3
594	0.35	-0.37	-1.34
594.9	-1.48	0.1	-3.23
595.8	-1.18	-1.26	-1.07
596.7	-0.61	0.15	-0.18
597.6	-0.34	-1.01	-2.69
598.5	-0.27	2.17	-0.75
599.4	-2.68	2.78	-0.04
600.3	1.01	0.13	-1.16
601.2	-1.13	0.37	-0.91
602.1	-1.58	1.68	-0.12
603	-0.21	-0.69	-3.85
603.9	0.43	0.07	-1.27
604.8	-0.72	-1.6	0.32
605.7	-2.06	-0.52	-0.72
606.6	1.21	0.86	-2.47
607.5	-0.88	-3.61	-1.94
608.4	1.02	-2.23	-3.64
609.3	-1.02	-2.45	-2.59
610.2	0.21	-0.31	-0.92
611.1	-0.5	-0.81	-2.93
612	-1.95	-0.41	-2.63
612.9	0.5	1.19	-2.89
613.8	-1.1	0.02	-1.54
614.7	-1.59	-0.11	-3.25
615.6	-2.23	-2.18	-2.87
616.5	1.7	-0.77	-0.81
617.4	-0.3	-1.36	-1.7
618.3	-0.94	-1.31	-2.88
619.2	-0.81	-4.08	-5.08
620.1	-1.85	-0.9	-1.13
621	2.4	1.07	-1.61
621.9	-1.57	-2.04	1.03
622.8	1.53	-1.71	-1.79
623.7	-3.07	-1.81	-1.54
624.6	-0.98	1.83	-3.09
625.5	0.25	-0.09	-0.5
626.4	1.5	-1.42	-1.9
627.3	-0.16	-2.87	-1.69
628.2	-3.2	-1.82	-1.73
629.1	-2.28	-1.47	-0.85
630	-2.56	-2.78	-3.31
630.9	-1.07	-3.38	-2.97
631.8	-0.79	-0.09	0.72
632.7	-0.25	-1.8	-2.69
633.6	-1.99	-2.58	-3.15
634.5	-1.32	-1.52	-0.38
635.4	-1.98	-2.45	-3.31
636.3	0.28	0.96	-1.62
637.2	-1.98	-2.71	-0.79
638.1	0.33	-3.28	-1.35
639	0.29	-3.99	-1.17
639.9	-1.72	-3.5	-3.18
640.8	-2.8	-2.68	-1.9
641.7	-1.43	-2.46	-2.9
642.6	0.28	-3.91	-3.08
643.5	-0.91	0.51	-0.25
644.4	1.04	-2.59	-3.69
645.3	-0.84	-3.44	-0.84
646.2	-2.16	1.17	-3
647.1	-1.77	-3.41	0.92
648	-2.71	-1.3	-0.57
648.9	-0.36	0.26	0.48
649.8	0.73	-0.64	-0.24
650.7	-0.87	-0.94	0.03
651.6	-1.46	-0.56	-0.68
652.5	-1.44	-1.25	-0.68
653.4	-0.54	1.21	-2.33
654.3	0	0.01	0.48
655.2	-0.48	-1.88	-2.46
656.1	-5.55	-0.86	-1.78
657	-1.25	0.93	-2.84
657.9	-0.83	0.47	-1.41
658.8	-1.87	-1.62	-3.11
659.7	-0.1	-0.65	0.01
660.6	0.23	-2.68	-0.2
661.5	-1.02	-3.6	-0.16
662.4	0.4	-1.73	-3.06
663.3	-0.37	-0.86	-2.11
664.2	-2.13	-3.67	-1.73
665.1	-1.64	-0.73	-1.76
666	-1.16	-3.6	0.43
666.9	-3.52	-2.35	-2.17
667.8	-2.53	-2.16	-0.99
668.7	-1.37	-3.9	-1.98
669.6	-0.99	-4.3	-0.84
670.5	-1.1	-3.57	-1.07
671.4	-1.54	-1.37	-1.2
672.3	-3.09	-1.97	-0.92
673.2	-2.58	-2.76	-3.68
674.1	-0.04	-1.1	0.1
675	-3.11	0.46	-1.99
675.9	0.43	-0.85	-1.09
676.8	0.32	-2.29	0.32
677.7	-0.94	0.78	1.18
678.6	-1.81	-3.95	-2.27
679.5	-0.75	-2.62	-1.69
680.4	-1.61	-4.01	-2.21
681.3	-1.5	-2.4	-3.52
682.2	-2.36	-0.37	-1.12
683.1	-2.31	-1.9	-2.17
684	-2.72	-2.26	-1.41
684.9	-1.15	-1.99	-1.53
685.8	-1.04	-3.09	-0.4
686.7	-1.77	-3.02	-1.87
687.6	-2.59	-2.11	-0.51
688.5	-1.63	-2.12	-1.89
689.4	-3.39	-2.55	0.43
690.3	0.61	-3.8	-1.75
691.2	-1.97	0.18	-1.51
692.1	-1.9	-2.23	-2.26
693	-0.22	-1.23	-3.07
693.9	-2.56	-1.75	-0.47
694.8	-1.69	-0.35	-1.37
695.7	-1.21	-2.22	0.34
696.6	-0.15	0.53	0.47
697.5	-0.09	-2.37	0.12
698.4	-3.9	-4.33	0.22
699.3	-2.39	-1.75	-3.32
700.2	-1.39	-2.32	-1.26
701.1	-0.95	-4.56	-0.81
702	1.44	-3.16	-1.43
702.9	-0.44	-3.84	-2.58
703.8	0.32	-4.35	-1.8
704.7	0.45	-2.52	2.38
705.6	0.15	-1.08	-1.82
706.5	-1.92	-2.52	-0.96
707.4	-1.87	-1.03	-0.28
708.3	0.06	-6.69	-3.59
709.2	1.28	-1.55	-0.6
710.1	1.34	-0.14	-1.03
711	-1.76	0.58	-0.48
711.9	1.39	-0.11	-1.61
712.8	1.38	-4.19	-0.95
713.7	-0.55	-5.21	-2.6
714.6	-1.03	-1.24	0.07
715.5	0.23	-1.64	-2.93
716.4	-1.86	-0.67	0.59
717.3	-1.28	-0.09	0.6
718.2	-3.95	-3.43	-2.23
719.1	-1.07	-0.38	-3.41
720	-0.23	0.05	-1.03
720.9	-1.57	-1.91	0.3
721.8	2.05	-2.89	-2.66
722.7	-1.45	-2.13	0.94
723.6	0.74	0.1	-0.06
724.5	1.37	-3.55	-0.7
725.4	-0.62	-1.69	1.02
726.3	-1.69	-2.69	-0.89
727.2	-4.29	-4.05	-2.28
728.1	-0.26	-2.7	0.61
729	0.29	-2.43	-2.09
729.9	-2.09	-0.71	-0.47
730.8	-2.65	-1.4	-0.22
		-2.07	0.54
		-3.24	-2.01
			0.26
